# Supplementary material for: MALDI-TOF MS Affords Discrimination of Deinococcus aquaticus Isolates Obtained From Diverse Biofilm Habitats
Source: Front Microbiol. 2018 Oct 15;9:2442. doi: 10.3389/fmicb.2018.02442 (PMC6196315; doi:10.3389/fmicb.2018.02442)
Supplement: Supplementary file 1 [file Data_Sheet_1.XLSX]

## Sheet: MS data
MALDI-TOF mass spectra and corresponding pseudo-gel views of all Fox River and Lake Winnebago Deinococcus isolates
										P1
										P2
										P7
										P17
										P21
										P22
										P23
										P34
										P41
										P41
										P49
										P65
										P71
										P72
										P74
										P76
										P79
										P80
										P81
